# Supplementary material for: Genetic and chemotherapeutic influences on germline hypermutation
Source: Nature. 2022 May 11;605(7910):503–8. doi: 10.1038/s41586-022-04712-2 (PMC9117138; doi:10.1038/s41586-022-04712-2)
Supplement: Supplementary file 4 — Supplementary Table 1 [file 41586_2022_4712_MOESM4_ESM.txt]

MutationTypes	GEL_1	GEL_2	GEL_3	DDD_1	GEL_4	GEL_5	GEL_6	GEL_7	GEL_8	GEL_9	GEL_10	GEL_11	MatCancer_1	MatCancer_10	MatCancer_11	MatCancer_12	MatCancer_13	MatCancer_14	MatCancer_15	MatCancer_16	MatCancer_17	MatCancer_18	MatCancer_19	MatCancer_2	MatCancer_20	MatCancer_21	MatCancer_22	MatCancer_23	MatCancer_24	MatCancer_25	MatCancer_26	MatCancer_27	MatCancer_3	MatCancer_4	MatCancer_5	MatCancer_6	MatCancer_7	MatCancer_8	MatCancer_9	PatCancer_1	PatCancer_10	PatCancer_11	PatCancer_12	PatCancer_13	PatCancer_14	PatCancer_15	PatCancer_16	PatCancer_17	PatCancer_18
A[C>A]A	25	1	0	4	2	4	2	0	3	1	2	1	0	1	0	0	2	0	2	2	1	0	0	3	2	0	0	1	0	0	0	0	2	0	1	1	0	1	0	0	0	1	0	0	1	0	0	0	0
A[C>A]C	15	1	0	3	2	2	2	1	7	9	2	13	0	0	1	1	1	0	0	1	2	2	1	0	2	1	2	0	1	2	1	0	1	0	0	2	0	0	0	3	2	1	0	0	0	0	1	4	1
A[C>A]G	2	0	0	0	0	0	3	0	0	0	0	0	0	0	0	0	0	0	0	0	0	0	0	0	0	0	1	1	1	1	1	0	0	0	0	0	0	0	0	0	1	0	0	3	0	0	0	0	0
A[C>A]T	25	1	1	2	1	0	1	0	0	1	2	0	1	1	0	0	0	0	0	1	0	0	0	1	0	0	1	0	1	0	0	0	2	0	0	0	0	0	0	0	0	1	0	1	0	0	0	1	0
A[C>G]A	11	3	0	4	3	3	2	1	3	0	2	1	0	0	1	0	0	1	0	1	1	1	0	0	1	1	0	0	1	0	0	1	0	3	1	0	0	0	0	1	1	0	0	1	0	1	0	0	0
A[C>G]C	3	4	0	2	2	2	0	0	1	1	1	0	1	0	0	0	0	2	0	0	0	2	0	0	0	0	2	0	0	1	1	0	0	0	0	0	0	1	2	0	0	0	1	0	1	0	1	0	0
A[C>G]G	2	0	0	1	0	0	0	0	0	0	0	0	0	0	0	0	0	0	0	1	0	1	0	0	0	0	0	0	1	1	0	0	0	0	0	0	0	0	0	0	0	0	0	1	1	0	0	0	0
A[C>G]T	9	4	0	2	2	0	4	0	1	0	5	1	2	0	2	0	0	1	2	1	3	0	0	3	0	3	0	2	0	0	0	0	1	0	0	2	0	0	0	1	0	0	0	2	1	0	0	1	0
A[C>T]A	14	4	3	6	6	3	3	12	2	1	4	0	1	2	2	3	1	4	1	2	8	2	1	1	1	2	2	5	2	1	1	0	3	3	3	4	3	0	7	1	2	0	4	4	3	1	5	3	1
A[C>T]C	4	3	1	0	4	3	4	1	1	2	1	1	1	5	2	0	0	1	2	1	2	1	1	0	0	4	1	2	1	1	0	1	3	3	1	2	1	2	0	0	0	1	1	1	4	2	0	1	1
A[C>T]G	3	6	2	5	32	7	4	22	3	2	3	1	6	1	10	8	2	7	1	10	8	3	2	5	2	8	4	5	4	2	2	6	8	5	5	8	6	2	4	3	4	5	3	4	5	1	3	1	3
A[C>T]T	13	4	0	2	2	3	2	1	1	3	1	2	3	4	5	2	1	3	2	1	1	4	0	1	0	3	2	4	2	2	0	1	0	1	5	0	2	0	4	0	1	1	1	0	0	3	1	4	0
A[T>A]A	2	4	0	2	1	1	1	0	3	1	0	0	1	0	0	1	1	0	0	0	1	1	0	1	0	0	1	0	0	0	0	1	0	0	2	0	2	0	0	0	0	0	1	0	0	0	0	0	0
A[T>A]C	1	0	1	2	1	1	3	0	5	0	4	0	0	2	0	1	0	0	1	0	0	0	0	3	0	1	0	1	0	0	0	1	0	1	0	0	0	0	2	0	1	0	0	0	0	1	1	0	0
A[T>A]G	4	0	1	0	3	0	0	1	1	0	1	0	0	1	1	1	0	2	0	0	0	0	0	0	0	0	0	1	2	1	0	1	0	1	1	0	1	0	0	1	0	1	1	0	1	0	1	1	1
A[T>A]T	5	1	1	1	4	3	4	0	0	0	1	0	0	1	0	0	0	1	0	0	2	0	1	0	0	1	1	0	0	2	0	0	0	1	0	1	1	0	0	3	0	1	0	0	0	1	1	0	1
A[T>C]A	6	39	28	11	6	3	1	5	3	3	5	0	2	3	3	3	3	5	3	3	2	3	3	1	0	1	3	3	0	2	0	2	3	2	1	3	1	4	4	8	2	4	1	3	4	1	2	2	2
A[T>C]C	3	0	11	3	1	1	0	0	0	1	1	0	0	3	1	1	1	0	0	0	2	1	0	1	0	0	1	1	0	1	1	2	0	2	0	2	0	0	2	1	0	0	0	0	1	2	1	1	0
A[T>C]G	11	4	30	2	7	3	1	2	4	3	2	1	3	1	1	0	3	5	3	2	3	3	4	3	1	3	5	1	4	2	1	0	2	2	4	2	4	2	3	1	1	1	2	4	1	3	2	1	2
A[T>C]T	9	14	18	5	8	2	3	5	2	4	8	1	2	2	2	0	4	2	1	0	4	1	4	2	0	1	1	3	2	5	2	1	2	2	3	2	2	0	3	3	1	1	0	6	2	3	4	0	4
A[T>G]A	3	4	0	3	0	0	1	0	0	2	0	0	0	0	0	0	0	0	0	0	0	1	0	0	2	0	0	0	2	1	0	1	0	0	1	0	1	0	0	1	0	0	0	1	0	0	0	0	0
A[T>G]C	2	0	1	0	0	0	1	0	1	1	0	0	0	0	0	0	0	0	1	0	0	0	0	0	0	0	0	1	0	0	0	0	0	0	0	0	0	0	2	0	1	0	0	1	0	0	1	0	0
A[T>G]G	7	1	0	0	1	0	0	1	0	0	0	0	0	1	0	0	0	2	1	1	0	1	0	1	0	1	0	0	0	0	0	1	0	0	1	0	1	0	0	0	0	2	1	1	0	1	1	1	0
A[T>G]T	0	1	0	1	1	1	1	1	1	1	2	0	0	0	0	0	1	1	0	0	0	0	0	0	1	0	0	1	0	2	0	1	2	1	0	0	0	0	0	1	0	0	1	0	0	1	0	0	0
C[C>A]A	18	6	1	3	1	0	1	0	1	3	1	0	1	0	0	0	0	1	2	0	0	1	0	0	1	0	0	0	1	1	0	2	2	0	1	0	1	1	1	0	0	0	0	1	1	0	0	0	0
C[C>A]C	6	0	0	0	2	2	1	0	1	4	2	2	0	1	0	0	0	0	1	1	0	0	0	0	0	0	0	1	0	0	0	0	1	1	0	0	0	0	1	0	0	2	0	0	0	1	2	1	0
C[C>A]G	0	0	0	0	0	0	1	0	0	0	0	1	0	0	0	0	0	0	0	0	0	0	0	0	0	0	0	0	0	0	1	0	0	0	0	0	1	1	0	0	0	0	0	1	0	0	0	0	0
C[C>A]T	17	1	0	0	2	0	2	1	0	2	2	2	0	0	1	1	0	0	0	0	1	0	0	3	0	0	0	0	1	1	2	0	0	0	0	0	0	0	0	0	0	0	0	0	0	1	0	0	0
C[C>G]A	2	22	0	21	1	3	1	1	0	1	1	0	1	1	1	0	1	0	0	0	0	0	0	0	1	0	1	1	0	0	0	0	2	1	2	0	0	0	0	0	0	0	0	0	0	0	1	1	2
C[C>G]C	2	8	0	4	1	3	1	0	0	0	1	0	0	2	1	0	1	0	1	2	1	1	0	0	0	0	0	1	0	0	0	1	0	0	3	2	0	0	0	1	0	0	0	1	0	0	0	0	0
C[C>G]G	1	0	0	2	2	0	0	0	0	0	0	0	0	0	0	0	0	0	0	0	0	1	0	0	0	0	0	0	0	0	0	0	0	0	0	0	0	0	0	0	0	0	0	0	0	0	0	0	0
C[C>G]T	2	14	0	5	1	0	0	1	2	1	4	0	0	1	1	0	2	0	1	1	0	0	0	0	1	0	1	1	0	0	0	0	1	0	0	1	1	1	0	1	0	1	0	3	0	2	2	0	0
C[C>T]A	4	5	1	4	4	6	6	3	1	0	2	3	3	1	0	2	0	2	1	1	0	0	1	1	1	1	0	2	1	0	0	0	1	2	1	3	1	1	2	0	1	1	1	1	1	3	2	1	0
C[C>T]C	2	0	0	0	3	2	3	3	5	9	3	22	1	1	0	3	1	2	0	0	0	1	3	1	0	1	1	2	2	1	0	1	0	2	2	1	1	0	0	1	1	1	1	3	3	1	1	1	0
C[C>T]G	1	10	3	0	17	2	6	18	5	1	4	4	2	5	3	7	3	3	5	4	2	5	6	2	3	2	4	2	4	1	3	6	2	2	8	3	5	3	6	5	2	3	5	7	5	1	5	0	3
C[C>T]T	13	4	1	3	5	5	3	1	8	10	3	10	2	2	1	1	1	2	0	5	4	4	2	0	2	1	0	2	6	0	2	2	0	1	0	3	2	1	0	1	0	2	0	1	0	1	0	0	4
C[T>A]A	1	4	0	1	2	1	2	1	0	1	0	0	1	0	0	0	0	0	0	0	0	0	0	0	0	0	0	0	0	0	0	0	0	0	0	2	0	0	0	0	1	0	0	1	0	0	0	1	0
C[T>A]C	1	0	0	1	0	1	3	0	2	4	0	1	0	1	0	0	0	0	0	0	0	0	0	0	0	0	0	0	0	0	0	1	1	0	0	0	0	0	0	0	0	0	0	1	0	1	1	0	0
C[T>A]G	7	0	0	0	1	0	0	0	0	0	0	0	0	0	0	0	0	0	0	1	0	0	0	0	0	0	1	0	0	1	1	0	1	1	0	0	0	0	0	1	0	0	0	1	0	0	0	0	0
C[T>A]T	2	1	0	1	2	0	1	0	1	0	0	4	1	1	0	0	0	0	0	0	0	0	0	0	0	0	0	1	1	0	0	0	0	0	0	1	0	0	1	1	0	0	0	1	0	0	1	0	0
C[T>C]A	0	8	7	3	2	1	5	0	1	4	2	0	2	2	1	2	0	0	1	1	1	0	0	1	0	0	1	2	0	1	1	1	1	0	1	4	2	0	1	0	1	0	2	0	0	2	0	0	1
C[T>C]C	4	2	7	1	1	1	1	1	2	0	2	0	1	2	0	1	2	0	0	0	1	0	1	0	0	1	1	0	1	2	1	0	0	0	1	1	0	2	2	1	0	0	0	3	0	0	0	0	0
C[T>C]G	0	2	31	3	6	1	0	1	1	1	0	1	1	0	1	0	0	3	1	1	1	2	0	2	1	2	2	2	2	1	0	4	2	0	0	2	0	3	2	1	0	0	0	4	2	0	1	1	4
C[T>C]T	3	8	17	11	1	2	2	0	0	0	2	2	2	4	0	2	0	1	0	1	3	3	1	0	1	1	0	0	1	0	0	0	2	2	0	2	0	0	1	2	0	1	0	0	1	0	0	2	1
C[T>G]A	0	4	0	4	0	1	0	1	0	0	2	0	0	1	1	2	0	0	0	0	0	1	0	1	1	1	0	0	0	0	0	0	0	0	0	1	0	0	0	0	0	0	0	0	0	0	1	0	0
C[T>G]C	0	1	0	2	0	0	4	0	0	0	0	0	0	1	0	0	0	0	0	0	0	0	1	0	0	0	0	0	1	0	0	0	0	0	1	0	0	0	1	0	0	0	1	0	0	0	0	0	0
C[T>G]G	7	1	0	0	0	2	2	0	0	0	0	0	2	0	0	1	0	0	0	0	2	0	1	1	0	2	0	2	1	0	0	3	1	1	2	0	2	0	0	0	0	0	0	0	0	0	0	0	0
C[T>G]T	1	7	1	6	2	0	0	0	1	0	0	0	0	1	0	0	2	0	0	1	0	1	0	1	0	0	0	1	1	0	0	1	0	0	1	3	0	0	2	1	0	0	1	0	0	0	0	1	0
G[C>A]A	15	3	1	4	0	3	2	1	1	2	2	0	0	0	2	0	0	1	1	0	1	2	1	1	0	0	2	0	1	0	1	1	0	1	0	0	0	0	3	1	0	0	1	0	0	0	0	1	0
G[C>A]C	8	0	0	2	4	7	3	0	3	4	1	8	0	2	2	0	0	3	0	0	0	1	0	1	0	1	0	0	0	0	0	0	2	0	1	1	1	0	1	1	0	0	1	1	1	1	1	1	1
G[C>A]G	1	0	0	0	1	0	0	0	0	0	0	0	1	0	0	1	0	0	0	0	0	1	1	0	0	0	0	0	0	0	0	3	0	0	0	1	0	0	0	1	1	0	0	0	0	0	0	0	0
G[C>A]T	9	3	0	3	0	5	0	0	1	1	0	0	1	0	1	0	0	1	0	0	0	0	0	1	0	1	0	2	0	0	2	2	0	0	1	0	0	1	0	0	0	0	0	0	0	0	0	1	0
G[C>G]A	0	9	1	8	0	1	1	0	0	1	1	0	0	0	0	1	0	0	0	1	0	2	0	0	0	0	0	0	1	0	0	0	0	0	4	1	0	0	0	1	0	0	0	0	0	0	0	0	0
G[C>G]C	3	0	0	3	0	2	0	1	0	1	1	0	1	0	1	0	0	0	0	1	0	0	0	3	0	0	0	0	0	0	0	0	1	1	1	0	0	0	1	0	1	1	0	1	0	0	0	0	2
G[C>G]G	1	0	0	0	0	0	1	0	0	0	0	0	0	0	0	0	0	0	0	1	0	0	0	0	0	0	0	0	0	0	0	0	0	0	0	0	0	0	0	0	0	0	0	0	0	0	0	0	0
G[C>G]T	3	1	1	2	0	2	2	0	0	1	1	0	0	0	1	0	0	0	0	2	1	0	0	0	0	0	1	1	1	0	0	0	1	0	0	0	1	1	0	1	1	0	0	0	1	1	0	0	0
G[C>T]A	4	6	0	9	4	3	1	9	2	2	1	0	1	2	2	1	0	3	3	0	3	0	1	2	0	1	0	1	1	2	1	1	0	1	2	2	1	1	1	1	0	0	1	2	1	2	0	1	1
G[C>T]C	2	3	0	8	8	7	4	0	4	1	1	1	0	0	0	3	1	1	4	0	1	0	0	2	1	1	2	3	1	1	0	0	2	0	1	3	0	0	0	2	1	0	0	0	2	1	0	0	0
G[C>T]G	2	1	3	3	22	4	1	20	6	4	1	3	4	3	4	4	4	4	3	2	4	2	1	3	4	3	2	3	1	2	5	1	3	3	4	2	4	1	4	4	3	3	1	5	2	3	2	1	2
G[C>T]T	6	1	1	8	1	5	3	1	4	2	0	0	1	3	0	0	0	2	1	1	3	2	0	1	0	0	1	0	3	1	0	4	1	1	1	1	2	0	3	2	2	2	1	2	1	2	3	0	2
G[T>A]A	2	2	0	1	0	4	1	0	0	1	0	0	0	0	0	0	0	0	0	0	0	0	0	0	0	0	0	0	0	0	0	0	0	0	2	1	0	0	0	0	0	0	0	0	0	1	0	0	0
G[T>A]C	0	0	0	1	0	0	1	0	1	1	1	0	0	0	0	0	0	0	1	0	0	0	1	0	0	1	0	0	0	0	0	0	0	0	0	0	0	0	0	1	0	0	0	0	0	0	0	0	0
G[T>A]G	2	0	0	0	0	1	1	0	1	0	1	1	0	0	0	0	1	0	0	0	1	1	0	0	0	0	0	0	0	0	0	0	0	0	0	1	0	0	0	0	1	0	0	0	1	0	0	0	3
G[T>A]T	2	2	0	0	0	2	2	0	0	0	0	0	0	0	0	0	0	0	1	0	0	0	0	0	0	0	0	0	0	0	0	2	0	0	1	0	0	0	0	0	0	0	0	0	0	0	0	1	0
G[T>C]A	0	7	16	2	4	3	2	1	2	1	1	2	0	1	1	2	1	2	1	0	0	2	0	0	1	0	2	2	0	1	1	2	0	1	1	3	1	0	0	2	1	0	0	0	0	1	1	0	1
G[T>C]C	2	0	15	1	1	3	0	0	0	1	0	1	0	0	0	2	0	0	0	0	0	0	0	0	2	0	0	0	0	0	1	2	1	0	0	1	0	0	1	1	1	1	2	1	0	1	0	0	0
G[T>C]G	3	0	21	0	2	2	2	2	2	0	1	1	1	2	2	1	1	1	1	3	0	1	1	0	1	0	1	0	2	0	0	0	0	0	1	1	1	1	2	1	1	0	0	1	1	1	2	0	1
G[T>C]T	2	6	8	5	1	5	2	0	0	1	1	0	1	0	0	0	0	1	2	1	1	0	0	0	1	2	1	0	1	1	1	0	0	2	1	1	0	0	4	2	0	0	0	1	3	1	0	1	0
G[T>G]A	0	11	0	4	0	0	0	0	2	1	1	0	0	0	0	0	0	0	1	0	0	0	0	0	0	0	0	0	0	0	0	0	0	0	0	1	0	0	0	0	0	0	0	2	0	0	0	0	0
G[T>G]C	1	1	1	2	0	0	2	0	1	0	0	0	0	0	1	0	0	0	2	1	0	0	0	0	1	0	1	0	0	1	0	0	0	0	0	0	0	0	0	1	0	1	0	0	0	0	1	0	0
G[T>G]G	3	0	0	2	2	4	1	0	1	1	0	0	1	0	0	0	1	1	0	0	0	0	0	0	0	0	0	1	0	0	0	0	0	1	0	0	1	1	0	2	0	0	0	0	0	0	0	0	0
G[T>G]T	0	4	1	4	1	0	0	0	1	1	1	0	0	1	0	0	0	1	0	2	1	0	0	0	0	0	0	1	0	0	0	0	0	0	0	0	0	0	0	0	0	0	0	0	0	0	0	0	0
T[C>A]A	10	0	0	1	3	1	0	1	0	0	1	1	1	0	0	0	1	2	0	0	0	1	0	0	0	1	0	1	0	0	1	0	1	0	0	1	1	1	2	0	0	0	0	0	2	1	0	0	0
T[C>A]C	1	1	0	1	0	2	2	0	3	4	1	0	2	0	0	0	0	0	1	3	1	0	0	0	0	0	0	0	0	0	0	1	0	0	0	0	0	0	0	0	0	0	0	1	0	0	1	0	1
T[C>A]G	0	0	0	1	0	0	1	0	0	0	0	0	0	0	0	0	1	0	0	1	0	0	0	0	0	0	0	0	0	0	0	0	0	0	0	0	0	0	0	2	0	0	0	1	0	0	0	0	0
T[C>A]T	4	3	1	3	2	2	4	0	2	3	1	1	2	1	0	0	0	1	1	0	1	0	0	1	0	1	0	0	0	0	0	1	1	1	0	1	0	0	0	2	0	0	0	0	1	1	3	0	1
T[C>G]A	2	8	0	6	1	3	3	1	0	0	1	0	0	1	6	0	1	0	0	2	1	0	0	0	1	1	0	0	2	0	0	0	0	1	2	0	0	0	1	0	1	1	0	1	0	0	1	1	0
T[C>G]C	1	6	0	3	2	0	4	1	0	1	1	1	0	0	0	1	1	0	0	0	1	0	0	0	0	1	0	0	0	0	0	0	0	0	2	1	1	0	0	1	0	1	0	0	0	1	0	0	0
T[C>G]G	0	0	0	0	0	0	0	0	0	0	0	0	1	1	0	0	0	0	0	3	0	1	0	1	0	0	0	0	0	0	0	0	0	0	0	0	0	0	0	0	0	0	0	0	0	0	0	0	0
T[C>G]T	6	7	0	8	2	5	3	2	3	1	3	1	1	0	2	2	0	0	2	3	1	0	1	0	0	0	0	0	2	0	0	0	0	2	3	1	4	0	2	0	2	0	0	1	0	0	1	0	1
T[C>T]A	5	2	0	1	2	4	1	1	2	0	2	1	0	2	3	0	3	2	1	4	3	3	3	4	0	1	2	2	2	3	0	2	1	0	2	2	1	1	0	0	1	2	1	1	0	0	2	3	1
T[C>T]C	3	1	1	1	4	1	2	1	3	2	2	4	0	1	3	1	2	1	0	2	1	1	4	2	0	1	1	1	3	2	0	1	2	1	0	1	0	1	1	1	2	1	1	1	2	2	1	1	0
T[C>T]G	1	2	4	5	19	5	3	10	1	3	1	1	4	4	4	0	4	2	1	2	5	2	4	4	3	3	1	2	1	2	2	2	2	3	3	3	0	1	3	1	3	2	3	5	4	2	1	2	2
T[C>T]T	5	0	1	3	3	3	1	0	0	0	2	0	1	0	3	0	3	1	3	0	0	2	2	1	2	1	2	1	2	0	0	2	3	1	2	0	2	1	3	4	2	0	2	2	2	2	0	0	2
T[T>A]A	5	4	1	1	1	1	2	0	0	1	0	0	0	0	1	1	0	0	0	0	0	0	1	0	0	0	0	1	0	0	0	0	0	0	0	1	1	0	0	0	1	1	1	1	0	0	0	0	0
T[T>A]C	5	1	0	0	1	1	0	0	0	0	0	0	0	0	0	0	1	0	1	0	1	0	0	2	0	0	0	0	0	0	0	0	0	0	0	0	0	0	0	0	0	0	1	0	0	0	0	0	0
T[T>A]G	1	1	1	0	2	2	3	0	0	1	0	0	0	0	0	0	0	0	0	0	0	0	0	0	0	0	0	0	0	1	0	0	0	0	0	0	0	0	0	0	0	0	1	0	0	0	0	0	0
T[T>A]T	4	3	0	1	2	1	1	0	1	0	1	1	1	1	1	0	0	0	0	0	1	0	0	0	0	0	0	0	0	0	0	0	0	0	0	0	0	1	2	0	2	1	0	1	0	1	1	0	1
T[T>C]A	5	19	15	2	4	4	3	0	3	2	0	2	2	2	2	1	1	1	1	1	1	2	2	0	0	0	0	0	3	3	2	0	3	0	3	2	1	0	1	0	0	0	2	1	1	0	1	0	0
T[T>C]C	5	0	8	0	3	0	1	2	1	2	1	2	1	1	2	1	0	1	0	0	1	1	1	3	2	0	0	0	1	0	0	1	0	0	0	2	0	0	1	1	0	1	0	2	2	0	0	1	1
T[T>C]G	3	1	20	1	2	1	0	3	2	1	3	0	1	1	0	0	0	0	1	0	0	1	0	0	0	0	1	1	0	1	1	1	0	1	1	1	0	1	2	3	0	0	0	0	4	0	1	1	0
T[T>C]T	5	15	16	8	7	4	6	2	2	4	6	3	0	0	0	0	1	2	1	2	3	2	1	0	2	4	2	2	2	0	1	0	1	2	1	3	2	3	2	5	0	0	4	1	2	3	0	1	0
T[T>G]A	1	17	0	12	1	3	0	1	0	0	0	0	0	0	0	0	0	0	0	0	0	1	0	0	2	0	0	1	0	2	1	0	0	0	1	2	0	1	0	2	1	0	0	1	1	0	1	0	0
T[T>G]C	1	3	0	0	2	0	0	0	0	0	2	0	0	0	0	0	0	0	0	0	0	0	0	1	1	0	0	0	1	0	0	1	1	0	0	0	0	0	0	0	0	0	0	0	0	0	0	0	0
T[T>G]G	6	2	1	0	1	0	1	0	1	0	0	0	0	1	0	1	0	0	0	1	1	0	0	1	0	1	0	0	0	0	0	1	0	1	1	0	1	0	0	2	0	0	1	1	1	1	2	0	0
T[T>G]T	2	11	1	10	2	1	3	0	1	1	1	0	0	3	0	0	1	1	0	0	2	0	0	2	1	0	0	1	1	0	2	0	0	0	0	3	1	0	0	0	0	0	0	0	0	1	2	1	1
[truncated: 39 more columns]
